# Supplementary material for: Safety and Innovation in Conventional Plastics: A Review of Polymer Synthesis and Emerging Technologies
Source: Polymers (Basel). 2026 Apr 21;18(8):1007. doi: 10.3390/polym18081007 (PMC13119562; doi:10.3390/polym18081007)
Supplement: Supplementary file 1 [file polymers-18-01007-s001.zip]

Archive with 1 entries (1 files):
- polymers-4218076-supplementary.pdf
